# Supplementary material for: G3F: Global, Multidimensional Spectral Regression Analysis
Source: J Open Source Softw. Author manuscript; Available in PMC 2020 Mar 24. (PMC7093062; doi:10.21105/joss.01629)
Supplement: Software repository [file NIHMS1559313-supplement-Software_repository.zip]

Archive with 68 entries (62 files):
- G3F-master/
- G3F-master/.gitignore
- G3F-master/Demo/
- G3F-master/Demo/DemoPictures/
- G3F-master/Demo/DemoPictures/Pic_10_Demo.png
- G3F-master/Demo/DemoPictures/Pic_11_Demo.png
- G3F-master/Demo/DemoPictures/Pic_12_Demo.PNG
- G3F-master/Demo/DemoPictures/Pic_13_Demo.PNG
- G3F-master/Demo/DemoPictures/Pic_14_Demo.PNG
- G3F-master/Demo/DemoPictures/Pic_15_Demo.PNG
- G3F-master/Demo/DemoPictures/Pic_16_Demo.PNG
- G3F-master/Demo/DemoPictures/Pic_17_Demo.PNG
- G3F-master/Demo/DemoPictures/Pic_18_Demo.PNG
- G3F-master/Demo/DemoPictures/Pic_19_Demo.PNG
- G3F-master/Demo/DemoPictures/Pic_1_Demo.png
- G3F-master/Demo/DemoPictures/Pic_20_Demo.PNG
- G3F-master/Demo/DemoPictures/Pic_21_Demo.PNG
- G3F-master/Demo/DemoPictures/Pic_22_Demo.PNG
- G3F-master/Demo/DemoPictures/Pic_23_Demo.JPG
- G3F-master/Demo/DemoPictures/Pic_24_Demo.JPG
- G3F-master/Demo/DemoPictures/Pic_2_Demo.png
- G3F-master/Demo/DemoPictures/Pic_3_Demo.png
- G3F-master/Demo/DemoPictures/Pic_4_Demo.png
- G3F-master/Demo/DemoPictures/Pic_5_Demo.png
- G3F-master/Demo/DemoPictures/Pic_6_Demo.png
- G3F-master/Demo/DemoPictures/Pic_7_Demo.png
- G3F-master/Demo/DemoPictures/Pic_8_Demo.png
- G3F-master/Demo/DemoPictures/Pic_9_Demo.png
- G3F-master/Demo/Demo_G3F.pxp
- G3F-master/Demo/Performance_Test.pxp
- G3F-master/Demo/SpecEchem_4Spec_ForOxd_2.ipf
- G3F-master/Demo/readme.md
- G3F-master/Demo/readme_performance_test.md
- G3F-master/Docs/
- G3F-master/Docs/G3FManualPictures/
- G3F-master/Docs/G3FManualPictures/3D_DataStructure_A.JPG
- G3F-master/Docs/G3FManualPictures/3D_DataStructure_B.JPG
- G3F-master/Docs/G3FManualPictures/ControlPanel.png
- G3F-master/Docs/G3FManualPictures/DataSet_Select.JPG
- G3F-master/Docs/G3FManualPictures/DataStructure_2.png
- G3F-master/Docs/G3FManualPictures/DataStructure_3.jpg
- G3F-master/Docs/G3FManualPictures/DataStructure_Simple.JPG
- G3F-master/Docs/G3FManualPictures/DoFit_Button.png
- G3F-master/Docs/G3FManualPictures/DoFit_Select.JPG
- G3F-master/Docs/G3FManualPictures/Function_Select.JPG
- G3F-master/Docs/G3FManualPictures/G3F_Control_Panel.png
- G3F-master/Docs/G3FManualPictures/G3F_DataStructure_B.png
- G3F-master/Docs/G3FManualPictures/LoadData_1.png
- G3F-master/Docs/G3FManualPictures/LoadFunction.png
- G3F-master/Docs/G3FManualPictures/Mask_Example.jpg
- G3F-master/Docs/G3F_API.md
- G3F-master/Docs/G3F_Manual.md
- G3F-master/G3F/
- G3F-master/G3F/G3F_Auxillary.ipf
- G3F-master/G3F/G3F_Constraints.ipf
- G3F-master/G3F/G3F_Desktop.ipf
- G3F-master/G3F/G3F_DoTheFit.ipf
- G3F-master/G3F/G3F_Feedback.ipf
- G3F-master/G3F/G3F_FitFlow.ipf
- G3F-master/G3F/G3F_Guesses.ipf
- G3F-master/G3F/G3F_List&Set.ipf
- G3F-master/G3F/G3F_Main.ipf
- G3F-master/G3F/G3F_Setup.ipf
- G3F-master/G3F/G3F_Struct.ipf
- G3F-master/LICENSE
- G3F-master/README.md
- G3F-master/paper.bib
- G3F-master/paper.md
