# Supplementary material for: G3F: Global, Multidimensional Spectral Regression Analysis
Source: J Open Source Softw. Author manuscript; Available in PMC 2020 Mar 24. (PMC7093062; doi:10.21105/joss.01629)
Supplement: Software repository [file NIHMS1559313-supplement-Software_repository.zip › G3F-master/Demo/SpecEchem_4Spec_ForOxd_2.ipf]

#pragma rtGlobals=3		// Use modern global access method and strict wave access.


//##########################################################################
//
ThreadSafe function PolyBase_G3F_2D(pos, order, wCP2D,  iCP)
	variable pos;
	variable order;
	wave wCP2D;
	variable iCP;
	
	if (order < 0) 
		return NAN
	endif 
	
	variable i;
	variable result = wCP2D[iCP][0];
	for ( i = 1; i<= order; i+= 1) 
		result += wCP2D[iCP][i] * pos^i;
	endfor;
	return result; 
end 		


//##########################################################################
// direct calculation fitting function 
// 2D global fit for 	four Nernstian trans. 

ThreadSafe function SpecEChem_4Spec_ForOxd_2D(wY, wCClb, wRClb, wGP, wCP2D, wRP2D, row, dFrom, dTo) :FitFunc 
	wave wY; // calculated Y wave
	wave wCClb; // column calibraion, applied potential
	wave wRClb; // frequency calibration 
	wave wGP; // global parameters wave
	wave wCP2D; // Col parameters wave
	wave wRP2D; // Row parameters wave
	variable row; // current row
	variable dFrom; // start offset in of data calculated here in the linear data wave 
	variable dTo; // end offset in of data calculated here in the linear data wave 

	variable Eapp
	variable E0_A = wGP[0]
	variable n_el_A = wGP[1]
	variable E0_B = wGP[2]
	variable n_el_B = wGP[3]
	variable E0_C = wGP[4]
	variable n_el_C = wGP[5]
	variable E0_D = wGP[6]
	variable n_el_D = wGP[7]
	variable RTF = 0.02439
	variable PopA, PopB, PopC, PopD

	variable wl = wRClb[row]; 
	
	variable i, iCP=0 
	for (i = dFrom; i<= dTo; i+=1, iCP+=1)
		EApp = wCClb[iCP]
		PopA = 1/(exp((E0_A - EApp)*n_el_A/RTF) +1)
		PopB = 1/(exp((E0_B - EApp)*n_el_B/RTF) +1)
		PopC = 1/(exp((E0_C - EApp)*n_el_C/RTF) +1)
		PopD = 1/(exp((E0_D - EApp)*n_el_D/RTF) +1)
		
		wY[i] = PopA *  wRP2D[row][0] + PopB *  wRP2D[row][1] + PopC * wRP2D[row][2] +  PopD * wRP2D[row][3]
		wY[i] += PolyBase_G3F_2D(wl, 5, wCP2D,  iCP)
	endfor
	// notice - no return statement
end


//##########################################################################
// process calculation function 
// population calculation for four Nernstian trans prior to fits. 

ThreadSafe function Process_SpecEChem_4Spec_ForOxd_2D(wGP, wProcess, wClb, dFrom, dTo) :FitFunc 
	wave wGP; // global input wave
	wave wProcess; // output wave
	wave wClb; // calibration wave: col0 - rows, col1 - columns, col3 - layers
					// only wClb[i][1] is meaningful in calculating process because it applies to all rows and layers 
	variable dFrom; // start offset in of data calculated here in the linear data wave 
	variable dTo; // end offset in of data calculated here in the linear data wave 

	variable Eapp
	variable E0_A = wGP[0]  
	variable n_el_A = wGP[1]
	variable E0_B = wGP[2]
	variable n_el_B = wGP[3]
	variable E0_C = wGP[4]
	variable n_el_C = wGP[5]
	variable E0_D = wGP[6]
	variable n_el_D = wGP[7]
	variable RTF = 0.02439
	variable PopA, PopB, PopC, PopD

	print "\n Process range is ",dFrom, " to ",dTo
	print "wClb dims are ",dimsize(wClb,0)," by ",dimsize(wClb,1)
	print "i=0 values are :",wClb[0][0],", ",wClb[0][1],",",wClb[0][2],"."
	print "wProcess dims are ",dimsize(wProcess,0)," by ",dimsize(wProcess,1)
	print " wProcess is ",nameofwave(wProcess)

	// G3F does not know how many process variables are necessary. By default wProcess has zero columns
	redimension /N=(-1, 4) wProcess

	variable i// , iCP=0 
	for (i=dFrom; i<= dTo; i+=1) //This loop runs through global wave and stores the output in the output wave.
		EApp = wClb[i][1] //Potential calibration.
		print "EApp for i=",i," is ",EApp
		
		PopA = 1/(exp((E0_A - EApp)*n_el_A/RTF) +1)  //This is the population calculation for all analytes.
		PopB = 1/(exp((E0_B - EApp)*n_el_B/RTF) +1)
		PopC = 1/(exp((E0_C - EApp)*n_el_C/RTF) +1)
		PopD = 1/(exp((E0_D - EApp)*n_el_D/RTF) +1)
		
		wProcess[i][0] = PopA
		wProcess[i][1] = PopB
		wProcess[i][2] = PopC
		wProcess[i][3] = PopD
		
	endfor
	// notice - no return statement
end


//##########################################################################
// process-based locals fitting function 
// 2D global fit for 	four Nernstian trans. 

ThreadSafe function ProcessFit_4Spec_ForOxd_2D(wY, wProc, wCClb, wRClb, wGP, wCP2D, wRP2D, row, dFrom, dTo) :FitFunc 
	wave wY; // calculated Y wave
	wave wProc; // process wave; meaning of each column is defined in the process function
	wave wCClb; // column calibraion, applied potential
	wave wRClb; // frequency calibration 
	wave wGP; // global parameters wave
	wave wCP2D; // Col parameters wave
	wave wRP2D; // Row parameters wave
	variable row; // current row
	variable dFrom; // start offset in of data calculated here in the linear data wave 
	variable dTo; // end offset in of data calculated here in the linear data wave 

	variable PopA, PopB, PopC, PopD


	variable wl = wRClb[row]; 
	
	variable i, iCP=0 
	for (i = dFrom; i<= dTo; i+=1, iCP+=1)
		// populations are simply read from the process wave
		PopA = wProc[iCP][0] // 1/(exp((E0_A - EApp)*n_el_A/RTF) +1)
		PopB = wProc[iCP][1] //1/(exp((E0_B - EApp)*n_el_B/RTF) +1)
		PopC = wProc[iCP][2] // 1/(exp((E0_C - EApp)*n_el_C/RTF) +1)
		PopD = wProc[iCP][3] //1/(exp((E0_D - EApp)*n_el_D/RTF) +1)
		
		wY[i] = PopA *  wRP2D[row][0] + PopB *  wRP2D[row][1] + PopC * wRP2D[row][2] +  PopD * wRP2D[row][3]
		wY[i] += PolyBase_G3F_2D(wl, 5, wCP2D,  iCP)
		
	endfor
	// notice - no return statement
end

//##########################################################################
// modified direct calculation fitting function; fitting a "loose" spectrum 
// 2D global fit for 	four Nernstian trans. 

ThreadSafe function Loose_SpecEChem_4Spec_ForOxd_2D(wY, wCClb, wRClb, wGP, wCP2D, wRP2D, row, dFrom, dTo) :FitFunc 
	wave wY; // calculated Y wave
	wave wCClb; // column calibraion, applied potential
	wave wRClb; // frequency calibration 
	wave wGP; // global parameters wave
	wave wCP2D; // Col parameters wave
	wave wRP2D; // Row parameters wave
	variable row; // current row
	variable dFrom; // start offset in of data calculated here in the linear data wave 
	variable dTo; // end offset in of data calculated here in the linear data wave 

	variable Eapp
	variable E0_A = wGP[0]
	variable n_el_A = wGP[1]
	variable E0_B = wGP[2]
	variable n_el_B = wGP[3]
	variable E0_C = wGP[4]
	variable n_el_C = wGP[5]
	//variable E0_D = wGP[6]		I'm commenting out the globals for analyte 4 in the mixture. This is my target for the "loose" spectrum.
	//variable n_el_D = wGP[7]
	variable RTF = 0.02439
	variable PopA, PopB, PopC, PopD

	variable wl = wRClb[row]; 
	
	variable i, iCP=0 
	for (i = dFrom; i<= dTo; i+=1, iCP+=1)
		EApp = wCClb[iCP]
		PopA = 1/(exp((E0_A - EApp)*n_el_A/RTF) +1)
		PopB = 1/(exp((E0_B - EApp)*n_el_B/RTF) +1)
		PopC = 1/(exp((E0_C - EApp)*n_el_C/RTF) +1)
		PopD = wCP2D [iCP][6] //1/(exp((E0_D - EApp)*n_el_D/RTF) +1)		
		//I assume that I need to calculate PopD using wCP2D. My idea was to calculate it at each Eapp, resulting in a 1D wave with populations at each potential.
		
		wY[i] = PopA *  wRP2D[row][0] + PopB *  wRP2D[row][1] + PopC * wRP2D[row][2] +  PopD * wRP2D[row][3]
		wY[i] += PolyBase_G3F_2D(wl, 5, wCP2D,  iCP)
		//I commented the baseline function out, since it was calling the ColLoc wave and I plan to use this for my loose spectrum.

	endfor
	// notice - no return statement
end 

//##########################################################################
// direct calculation fitting function using reference data 
// 2D global fit for 	four Nernstian trans. 

ThreadSafe function SpecEChem_4Spec_ForOxd_2D_Extra(wY, wCClb, wRClb, wGP, wCP2D, wRP2D, row, dFrom, dTo, wEP, wXZp) :FitFunc 
	wave wY; // calculated Y wave
	wave wCClb; // column calibraion, applied potential
	wave wRClb; // frequency calibration 
	wave wGP; // global parameters wave
	wave wCP2D; // Col parameters wave
	wave wRP2D; // Row parameters wave
	variable row; // current row
	variable dFrom; // start offset in of data calculated here in the linear data wave 
	variable dTo; // end offset in of data calculated here in the linear data wave 
	wave wEP // extra global params wave
	wave wXZP // extra X:Z params wave
				// values at  wXZP[row][0...m+n] appear in the order of XExtra[row][0...n], ZExtra[col][0...m]. 


	variable Eapp
	// fitted parameters
	variable E0_D = wGP[6]
	variable n_el_D = wGP[7]
	// notice - global variables 2-7 should be held as they are no longer used and will cause singularity error.  
	
	// satic parameters supplied via global reference data wave
//	print "Extra Wave dims are ",dimsize(wEP,0),"x",dimsize(wEP,1)
//	print "XZWave dims are ",dimsize(wXZP,0),"x",dimsize(wXZP,1)
	variable RTF = wEP[0]
	variable E0_A = wEP[1]
	variable n_el_A = wEP[2]
	variable E0_B = wEP[3]
	variable n_el_B = wEP[4]
	variable E0_C = wEP[5]
	variable n_el_C = wEP[6]
	//variable E0_D = wEP[5]
	//variable n_el_D = wEP[6]

	variable PopA, PopB, PopC, PopD

	variable wl = wRClb[row]; 
	
	variable i, iCP=0 
	for (i = dFrom; i<= dTo; i+=1, iCP+=1)
		EApp = wCClb[iCP]
		PopA = 1/(exp((E0_A - EApp)*n_el_A/RTF) +1)
		PopB = 1/(exp((E0_B - EApp)*n_el_B/RTF) +1)
		PopC = 1/(exp((E0_C - EApp)*n_el_C/RTF) +1)
		PopD = 1/(exp((E0_D - EApp)*n_el_D/RTF) +1)
		
		// fitted spectrum
		wY[i] =  PopD *  wRP2D[row][3]
		
		// calculated contributions of species with known spectra, suppled via Row Reference wave
		wY[i] += PopA*wXZP[row][0] + PopB *  wXZP[row][1] + PopC * wXZP[row][2] //+  PopD * wXZP[row][3]
		wY[i] += PolyBase_G3F_2D(wl, 5, wCP2D,  iCP)
		
	endfor
	// notice - no return statement
end

//##########################################################################

// modified direct calculation fitting function; fitting a "loose" spectrum for post processing 
// 2D global fit for four Nernstian trans. 

ThreadSafe function Loose_SpecEChem_4Spec_ForOxd_2D_Post(wY, wCClb, wRClb, wGP, wCP2D, wRP2D, row, dFrom, dTo) :FitFunc 
	wave wY; // calculated Y wave
	wave wCClb; // column calibraion, applied potential
	wave wRClb; // frequency calibration 
	wave wGP; // global parameters wave
	wave wCP2D; // Col parameters wave
	wave wRP2D; // Row parameters wave
	variable row; // current row
	variable dFrom; // start offset in of data calculated here in the linear data wave 
	variable dTo; // end offset in of data calculated here in the linear data wave 

	// find out the number of rows in that wave 
	variable rows_wCP2D = dimsize(wCP2D, 1)
	
	// make a name for the extracted profile wave
	string name_LooseProf = "Mb_loose_Y";
	
	// make a new wave to contain the profile; overwrite if necessary (/O)
	make /O /N=(rows_wCP2D) $name_LooseProf 
	
	// now that wave exists, lets create a local reference to it
	wave looseProf = $name_LooseProf // notice $ prefix, this means use whatever text is in name_LooseProf string, not literally "name_LooseProf" 

	// extract profile; this is an assignement statement
	looseProf = wCP2D[p][6]


	// make a name for the extracted calibration wave
	string name_LooseClb = "Mb_loose_X";
	
	// make a new wave to contain the calibration; overwrite if necessary (/O)
	make /O /N=(rows_wCP2D) $name_LooseClb 
	
	// now that wave exists, lets create a local reference to it
	wave looseClb = $name_LooseClb // notice $ prefix, this means use whatever text is in name_LooseProf string, not literally "name_LooseProf" 
	
	// extract calibration; this is an assignement statement
	looseClb = wCClb[p][0]
	
	// prepare coefficients wave in case fit was not run yet
	make /O /N=4 W_coef // here the name is litearlly W_coef, not a string variable named W_coef that contains soem other text. 

	// still need to declare reference to the wave;
	wave W_coef //  not including  = $XYZ part implies that its name is the same, W_coef
	
	// assign guesses
	// these values could come form global variables or a reference wave, if supplied
	W_coef[0] = -0.15 	// E0
	W_coef[1] = 1			// n
	W_coef[2] = 0.02439	// RTF
	W_coef[3] = 1			// amplitude
	
	// optionally, report current status (for debugging)
	// 	print "Extracting from", nameofWave(wCP2D), "new ref is ",name_LooseProf," with  ",rows_wCP2D, " rows at row ",row, " between ",dFrom, " and ", dTo ; 
	
	// first fit the amplitude because fit is too sensititve to the potential
	FuncFit /Q /H="1110" Nernstian W_coef looseProf /X=looseClb 
	
	// now repeat with variable potential 
	FuncFit /Q /H="0110" Nernstian W_coef looseProf /X=looseClb 

	// report results
	print "Fitted E0=",W_coef[0]," and amplitude = ",W_coef[3],"\r"
	// these values can be saved into a wave
	
	// optionally kill temp waves
	killwaves /Z looseProf, looseClb

end 

//##########################################################################
//

threadsafe Function Nernstian(w,x) : FitFunc
	Wave w
	Variable x

	//CurveFitDialog/ These comments were created by the Curve Fitting dialog. Altering them will
	//CurveFitDialog/ make the function less convenient to work with in the Curve Fitting dialog.
	//CurveFitDialog/ Equation:
	//CurveFitDialog/ f(x) = S*((1/(exp((E0_D-x)*n_el_D/RTF) +1)))
	//CurveFitDialog/ End of Equation
	//CurveFitDialog/ Independent Variables 1
	//CurveFitDialog/ x
	//CurveFitDialog/ Coefficients 4
	//CurveFitDialog/ w[0] = E0_D
	//CurveFitDialog/ w[1] = n_el_D
	//CurveFitDialog/ w[2] = RTF
	//CurveFitDialog/ w[3] = S

	return w[3]*((1/(exp((w[0]-x)*w[1]/w[2]) +1)))
End
