# Supplementary material for: G3F: Global, Multidimensional Spectral Regression Analysis
Source: J Open Source Softw. Author manuscript; Available in PMC 2020 Mar 24. (PMC7093062; doi:10.21105/joss.01629)
Supplement: Software repository [file NIHMS1559313-supplement-Software_repository.zip › G3F-master/Demo/readme_performance_test.md]

This performance test allows the user to test written user functions. Reference data is provided in the Control_Data folder.

**Loading Raw Data and Fitting Function**

Go to the **Dataset** section on the control panel. Use the drop-down menu to select &quot;Oxidation.&quot; This loads the raw data matrix of oxidation data.

Go to the **Fit to function** drop-down menu. Select the function that you wish to test;

**Running the Fit:**

Input global parameters as shown.

![alt text](https://github.com/dap-biospec/G3F/blob/master/Demo/DemoPictures/Pic_2_Demo.png)

Ensure four local parameters are set.

![alt text](https://github.com/dap-biospec/G3F/blob/master/Demo/DemoPictures/Pic_3_Demo.png)

Go to the **Matrix Constraints** button.

![alt text](https://github.com/dap-biospec/G3F/blob/master/Demo/DemoPictures/Pic_4_Demo.png)

Hold all variables (K0 through K5; K8 through K10) by checking the **Hold** field. These correspond to the electron transfer coefficients and redox potentials of the mediators – all of which are known. The last two fields correspond to the electron transfer coefficient and redox potential of myoglobin. When finished, press **Done**.

Since the spectra of the known mediators and the anlyte will be calculated using row locals, it is necessary to provide guesses for these variables. To do this, open the data browser and select MediatorSpectra. Highlight the spectra as shown and copy it.

![alt text](https://github.com/dap-biospec/G3F/blob/master/Demo/DemoPictures/Pic_18_Demo.PNG)

Paste this spectra into the RowLoc field.

![alt text](https://github.com/dap-biospec/G3F/blob/master/Demo/DemoPictures/Pic_6_Demo.png)

Go to the **Options** tab. Check the box called **Epsilon**. This allows for the application of epsilon to matrix constraints. While not required, 2D or 3D global fits will **generally fail if epsilon is ignored**.

To perform the fit, click **Do Fit Now!** The program will run for a few minutes and generate the fitted data.

**Performance Comparison**

Now that the simulation has been performed, the separate spectra can be plotted and compared.

Go to the Data Browser field and select Oxidation_RowLoc

![alt text](https://github.com/dap-biospec/G3F/blob/master/Demo/DemoPictures/Pic_5_Demo.png)

Clicking on this brings up a set of data:

![alt text](https://github.com/dap-biospec/G3F/blob/master/Demo/DemoPictures/Pic_6_Demo.png)

This fitted data set corresponds to each individual spectrum of each mediator and myoglobin. The user is encouraged to compare these results to those of the direct fitting process as a performance check. If the fit was successful, these data sets should be the same.

To plot this data, go to

Windows ->New Graph…

Select Oxidation\_RowLocal in the left field, and Oxidation\_ROW\_FIT in the right field. Add the four mediator spectra as shown below.

![alt text](https://github.com/dap-biospec/G3F/blob/master/Demo/DemoPictures/Pic_7_Demo.png)

Click **Do It.**  This should generate a plot of each individual mediator and myoglobin:

![alt text](https://github.com/dap-biospec/G3F/blob/master/Demo/DemoPictures/Pic_8_Demo.png)

To plot the control data, go to the Control_Data folder. Plot Oxidation_RowLoc_Control vs. Oxidation_ROW_FIT_Control as described above. The resulting plot should match that generated by the user function.

To extract the Nernstian profiles, go to the **Feedback positions** field on the main control panel. Alter the field as shown below:

![alt text](https://github.com/dap-biospec/G3F/blob/master/Demo/DemoPictures/Pic_9_Demo.png)

Click **Do Fit!** This will generate Nernstian curve waves for both experimental data and fits. To plot this data, go to:

Windows -> New Graph…

Plot the waves Oxidation_PRef vs. EOx (Raw oxidation data), Oxidation_Fit_PFit vs. EOx_Fit (fitted oxidation data), Reduction_PRef vs. ERd (Raw reduction data), and Reduction_Fit_PFit vs. ERd_Fit (fitted reduction data).

The resulting graph should look like this:

![alt text](https://github.com/dap-biospec/G3F/blob/master/Demo/DemoPictures/Pic_10_Demo.png)

The upper trace (colored blue in the figure) is the oxidation, and the lower trace (colored red) is the reduction of myoglobin.

Go to Control_Data and plot Oxidation_PRef_Control vs. EOx_Control (Raw oxidation data), Oxidation_Fit_PFit_Control vs. EOx_Fit_Control (fitted oxidation data), Reduction_PRef_Control vs. ERd_Control (Raw reduction data), and Reduction_Fit_PFit_Control vs. ERd_Fit_Control (fitted reduction data).

If all results match those in the Control_Data folder, the selected user function is performing successfully. If there are any differences in data, consult the API and Manual as needed for troubleshooting.
