# Supplementary material for: G3F: Global, Multidimensional Spectral Regression Analysis
Source: J Open Source Softw. Author manuscript; Available in PMC 2020 Mar 24. (PMC7093062; doi:10.21105/joss.01629)
Supplement: Software repository [file NIHMS1559313-supplement-Software_repository.zip › G3F-master/paper.bib]

@article{Grzyska:2010,
 doi = {10.1073/pnas.0911565107},
 year = 2010,
 month = jan,
 publisher = {United States National Academy of Sciences},
 volume = {107},
 number = {9},
 pages = {3982--3987},
 author = {Piotr K. Grzyska and Evan H. Appelman and Rovert P. Hausinger and Denis A. Proshlyakov},
 title = {Insight into the mechanism of an iron dioxygenase by resolution of steps following the Fe(IV)=O species},
 journal = {Proceedings of the National Academy of Sciences of the United States of America}
}

@article{Banerjee:2015,
 doi = {10.1038/nature14160},	
 year = 2015,
 month = feb,
 publisher = {Springer Nature},
 volume = {518},
 pages = {431--434},
 author = {Rahul Banerjee and Yegor Proshlyakov and John D. Lipscomb and Denis A. Proshlyakov},
 title = {Structure of the key species in the enzymatic oxidation of methane to methanol},
 journal = {Nature}
}
    
@article{John:2019a,
  doi = {10.1021/acs.analchem.9b00859},
  year = 2019,
  publisher = {American Chemical Society ({ACS})},
  volume = {91},
  number = {15},
  pages = {9563--9570},
  author = {Christopher W. John and Denis A. Proshlyakov},
  title = {Fourier Transform Infrared Spectrovoltammetry and Quantitative Modeling of Analytes in Kinetically Constrained Redox Mixtures},
  journal = {Analytical Chemistry}
}

@article{John:2019b,
  doi = {10.1021/acs.jpcb.9b05866},
  year = 2019,
  month = aug,
  publisher = {American Chemical Society ({ACS})},
  author = {Christopher W. John and Greg M Swain and Robert P. Hausinger and Denis A. Proshlyakov},
  title = {Strongly Coupled Redox-Linked Conformational Switching at the Active Site of the Non-Heme Iron-Dependent Dioxygenase, {TauD}},
  journal = {The Journal of Physical Chemistry B}
}

@book{Anderson:2011,	
  Title = {{Continuous Time Markov Chain Models for Chemical Reaction Networks}},	
  doi = {10.1007/978-1-4419-6766-4_1},
  year = 2011,
  publisher = {Springer New York},
  pages = {3--42},
  author = {David F. Anderson and Thomas G. Kurtz},
  booktitle = {Design and Analysis of Biomolecular Circuits},
  editor = {H. Koeppl and G. Setti and M. {di Bernardo} and D. Densmore},
}

@article{Zhang:2018,
  doi = {10.1007/s11047-019-09736-8},
  url = {https://doi.org/10.1007/s11047-019-09736-8},
  year = 2019,
  month = apr,
  publisher = {Springer Nature},
  author = {Chuan Zhang and Ziyuan Shen and Wei Wei and Jing Zhao and Zaichen Zhang and Xiaohu You},
  title = {Molecular computing for {Markov} chains},
  journal = {Natural Computing}
}		
